# Supplementary material for: Finite element analysis of cementless femoral stems based on mid- and long-term radiological evaluation
Source: BMC Musculoskelet Disord. 2016 Sep 19;17:397. doi: 10.1186/s12891-016-1260-z (PMC5028915; doi:10.1186/s12891-016-1260-z)
Supplement: Additional file 1: — Locations and incidence of spot welds (Fig. 3). (XLSX 10 kb) [file 12891_2016_1260_MOESM1_ESM.xlsx]

## Sheet: Subjects
Group C (16 hips)						Group S (19 hips)
Case No.	Sex	Preoperative diagnosis	Follow-up period (months)	Spot weld sites (Gruen's zone)		Case No.	Sex	Preoperative diagnosis	Follow-up period (months)	Spot weld sites (Gruen's zone)
C-01	m	OA	68	2p		S-01	m	ON	61	1p,1d,3d,5p,5d
C-02	f	OA	70	3p, 5p, 5d		S-02	m	ON	66	-
C-03	f	OA	60	1d, 2p		S-03	f	OA	60	-
C-04	f	ON	62	2p		S-04	f	RA	75	6d
C-05	f	OA	68	6p		S-05	m	ON	69	6p, 6d
C-06	f	RA	60	2p, 6p		S-06	m	ON	64	2p, 5d, 6d
C-07	f	RA	74	6p		S-07	m	ON	67	-
C-08	f	ON	60	2p, 6p, 7d		S-08	m	ON	69	6p, 6d
C-09	f	OA	69	1d, 7d		S-09	f	ON	61	2d
C-10	f	OA	67	2p		S-10	f	ON	66	2d, 6p, 6d
C-11	f	OA	74	2p, 6p		S-11	f	OA	72	2d, 6p, 6d
C-12	f	OA	62	1d, 2p, 6p		S-12	f	OA	60	2d, 6d
C-13	f	FR	69	6p		S-13	f	OA	60	6d
C-14	m	ON	68	2p		S-14	f	OA	61	2d, 3p, 5p, 6d
C-15	m	ON	60	2p		S-15	f	OA	82	2d, 3p, 5p, 6d
C-16	m	ON	66	-		S-16	f	OA	74	3p, 5p, 6d
						S-17	f	ON	63	2d, 3p, 5p, 6d
	m: male	OA: osteoarthritis				S-18	m	ON	62	2p, 6p, 6d
	f: female	ON: osteonecrosis				S-19	f	OA	68	2d, 6d
		RA: rheumatoid arthritis
		FR: fracture
