# Supplementary material for: Finite element analysis of cementless femoral stems based on mid- and long-term radiological evaluation
Source: BMC Musculoskelet Disord. 2016 Sep 19;17:397. doi: 10.1186/s12891-016-1260-z (PMC5028915; doi:10.1186/s12891-016-1260-z)
Supplement: Additional file 2: — Comparison of stress shielding ~5 and ~10 years postoperatively (Fig. 5). (XLSX 12 kb) [file 12891_2016_1260_MOESM2_ESM.xlsx]

## Sheet: Group C
Group C (11 hips)
Case No.	Follow-up period (months, from surgery to mid-term Xp)	Follow-up period (months, from surgery to final Xp)	The degree of stress shielding (mid-term)	The degree of stress shielding (long-term, at final Xp)
C-08	60	165	1	1
C-09	69	163	1	1
C-13	69	118	1	1
C-16	66	110	1	1
C-04	62	179	1	2
C-05	68	180	1	2
C-06	60	163	1	2
C-11	74	153	1	2
C-12	62	114	1	2
C-15	60	114	2	2
C-03	60	150	3	3

## Sheet: Group S
Group S (16 hips)
Case No.	Follow-up period (months, from surgery to mid-term Xp)	Follow-up period (months, from surgery to final Xp)	The degree of stress shielding (mid-term)	The degree of stress shielding (long-term, at final Xp)
S-01	61	110	0	0
S-02	66	103	1	1
S-06	64	115	1	1
S-07	67	183	1	1
S-03	60	155	1	2
S-04	75	151	1	2
S-05	69	125	1	2
S-13	60	145	1	2
S-14	61	131	1	2
S-18	62	119	1	2
S-19	68	113	1	2
S-11	72	131	2	2
S-12	60	118	2	2
S-16	74	132	2	2
S-09	61	152	2	3
S-17	63	118	3	3
