# Supplementary material for: Finite element analysis of cementless femoral stems based on mid- and long-term radiological evaluation
Source: BMC Musculoskelet Disord. 2016 Sep 19;17:397. doi: 10.1186/s12891-016-1260-z (PMC5028915; doi:10.1186/s12891-016-1260-z)
Supplement: Additional file 3: — Comparison of stress shielding (Tables 4 and 5). (XLSX 10 kb) [file 12891_2016_1260_MOESM3_ESM.xlsx]

## Sheet: Table 4
Group C (11 hips)				Group S (16 hips)
Case No.	The degree of stress shielding at ~5 years postoperatively	The degree of stress shielding at ~10 years postoperatively		Case No.	The degree of stress shielding at ~5 years postoperatively	The degree of stress shielding at ~10 years postoperatively
C-08	1	1		S-01	0	0
C-09	1	1		S-02	1	1
C-13	1	1		S-06	1	1
C-16	1	1		S-07	1	1
C-04	1	2		S-03	1	2
C-05	1	2		S-04	1	2
C-06	1	2		S-05	1	2
C-11	1	2		S-13	1	2
C-12	1	2		S-14	1	2
C-15	2	2		S-18	1	2
C-03	3	3		S-19	1	2
				S-11	2	2
				S-12	2	2
				S-16	2	2
				S-09	2	3
				S-17	3	3

## Sheet: Table 5
The presence of spot welds (21 hips)				The absence of spot welds (6 hips)
Case No.	The degree of stress shielding at ~5 years postoperatively	The degree of stress shielding at ~10 years postoperatively		Case No.	The degree of stress shielding at ~5 years postoperatively	The degree of stress shielding at ~10 years postoperatively
C-08	1	1		S-01	0	0
C-13	1	1		C-09	1	1
S-06	1	1		C-16	1	1
C-04	1	2		S-02	1	1
C-05	1	2		S-07	1	1
C-06	1	2		S-03	1	2
C-11	1	2
C-12	1	2
S-04	1	2
S-05	1	2
S-13	1	2
S-14	1	2
S-18	1	2
S-19	1	2
C-15	2	2
S-11	2	2
S-12	2	2
S-16	2	2
S-09	2	3
C-03	3	3
S-17	3	3
C: Group C
S: Group S
