# Supplementary material for: Finite element analysis of cementless femoral stems based on mid- and long-term radiological evaluation
Source: BMC Musculoskelet Disord. 2016 Sep 19;17:397. doi: 10.1186/s12891-016-1260-z (PMC5028915; doi:10.1186/s12891-016-1260-z)
Supplement: Additional file 4: — Comparison of mean BMD between Groups C and S and the contralateral hips (Fig. 6). (XLSX 13 kb) [file 12891_2016_1260_MOESM4_ESM.xlsx]

## Sheet: Comparison of Mean BMD
the contralateral hips (11 hips)	Follow-up period (months, from surgery to BMD measurement)	zoneⅠ(g/cm2)	zoneⅡ(g/cm2)	zoneⅢ(g/cm2)	zoneⅣ(g/cm2)	zoneⅤ(g/cm2)	zoneⅥ(g/cm2)	zoneⅦ(g/cm2)
C-03 cont.	150	0.565	1.073	1.239	1.144	1.415	0.867	0.705
C-05 cont.	180	0.651	1.033	1.362	1.397	1.41	1.081	0.915
C-08 cont.	165	0.697	1.494	1.724	1.785	1.928	1.283	1.1
C-09 cont.	163	0.495	1.266	1.508	1.509	1.526	1.048	0.818
C-11 cont.	153	0.482	1.082	1.436	1.469	1.577	1.105	0.841
C-13 cont.	119	0.595	1.024	1.309	1.466	1.523	1.228	1.023
S-04 cont.	151	0.748	1.261	1.496	1.595	1.63	1.453	1.117
S-13 cont.	145	0.534	1.155	1.35	1.362	1.616	1.126	0.802
S-16 cont.	132	0.385	0.778	1.137	1.134	1.318	1.005	0.741
S-17 cont.	118	0.544	1.08	1.322	1.359	1.397	1.23	1.131
S-18 cont.	119	0.433	1.192	1.441	1.316	1.261	0.96	0.854
average	145	0.557182	1.13073	1.39309	1.41236	1.50918	1.126	0.913364
Group C (9 hips)	Follow-up period (months, from surgery to BMD measurement)	zoneⅠ(g/cm2)	zoneⅡ(g/cm2)	zoneⅢ(g/cm2)	zoneⅣ(g/cm2)	zoneⅤ(g/cm2)	zoneⅥ(g/cm2)	zoneⅦ(g/cm2)
C-03	150	0.422	1.131	1.204	1.115	1.53	1.075	0.451
C-04	179	0.305	0.844	1.238	1.118	1.142	0.572	0.278
C-05	180	0.726	1.041	1.344	1.663	1.449	1.216	0.683
C-08	165	0.525	1.544	1.633	1.831	1.496	1.427	0.843
C-09	163	0.435	1.111	1.126	1.509	1.669	1.142	0.449
C-11	153	0.443	1.168	1.321	1.453	1.474	1.142	0.411
C-13	119	0.575	1.131	1.257	1.377	1.372	1.267	0.639
C-15	118	0.796	1.705	1.69	1.899	1.757	1.532	0.82
C-16	110	0.822	1.324	1.597	1.677	1.563	1.165	0.628
average	148.556	0.561	1.22211	1.37889	1.51578	1.49467	1.17089	0.578
Group S (10 hips)	Follow-up period (months, from surgery to BMD measurement)	zoneⅠ(g/cm2)	zoneⅡ(g/cm2)	zoneⅢ(g/cm2)	zoneⅣ(g/cm2)	zoneⅤ(g/cm2)	zoneⅥ(g/cm2)	zoneⅦ(g/cm2)
S-04	151	0.485	0.811	1.298	1.436	1.52	1.122	0.596
S-05	125	0.52	0.888	1.05	1.165	1.349	1.018	0.568
S-06	115	0.64	1.143	1.489	1.364	1.503	1.222	0.869
S-07	183	0.614	1.326	1.498	1.738	1.481	1.145	0.764
S-13	145	0.471	0.851	1.213	1.168	1.361	0.84	0.498
S-14	139	0.497	1.126	1.397	1.202	1.438	1.044	0.402
S-16	132	0.281	0.527	1.167	1.194	1.4	0.959	0.284
S-17	118	0.305	0.5	1.345	0.94	1.337	0.667	0.45
S-18	119	0.445	0.987	1.233	1.083	1.052	0.878	0.457
S-19	113	0.552	1.01	1.286	1.319	1.486	1.045	0.519
average	134	0.481	0.9169	1.2976	1.2609	1.3927	0.994	0.5407
